# Supplementary material for: Viral subversion of selective autophagy is critical for biogenesis of virus replication organelles
Source: Nat Commun. 2023 May 10;14:2698. doi: 10.1038/s41467-023-38377-w (PMC10171163; doi:10.1038/s41467-023-38377-w)
Supplement: Supplementary file 4 — Source Data [file 41467_2023_38377_MOESM4_ESM.xlsx]

## Sheet: Figure 1d
												24hr			48hr			72hr			96 hr
Experiment: 20190328 HeLa wt vs Ube2g2 - SN ZIKV 24_48_72_96 - set 6 Selected Filter: SYBR Green I / HRM Dye (465-510)												Mock	Z1	Z2	Mock	Z1	Z2	Mock	Z1	Z2	Mock	Z1	Z2
Include	Color	Pos	Name	Cp	Concentration	Standard	Status					1	2	3	4	5	6	7	8	9	10	11	12
True	255	A1	Sample 1	36.13	4.99	0	E - Extrapolated concentration in standard curve			Hela wt	A	36.13	21.23	20.76	27.26	15.59	15.59	23	11.83	11.85	40	11	10.71
True	255	A2	Sample 2	21.23	886000	0					B		21.28	20.79	27.23	15.7	15.86	22.89	11.53	11.76	37.13	11.26	10.3
True	255	A3	Sample 3	20.76	1300000	0					C		21.31	20.98	27.69	15.8	15.8	22.92	11.72	11.81	36.58	11.23	10.66
True	255	A4	Sample 4	27.26	6860	0				Ube2g2 KO	D	37.02	22.01	21.88	34.47	18	17.79	34.51	15.69	15.55	36.71	16.36	16.47
True	255	A5	Sample 5	15.59	84100000	0	E - Extrapolated concentration in standard curve				E	35.17	22.37	21.96	35.64	17.97	17.86	34.48	15.8	15.54		16.57	16.21
True	255	A6	Sample 6	15.59	84700000	0	E - Extrapolated concentration in standard curve				F		22.29	22.04	36.98	17.93	17.67	35.66	15.81	15.48	36.98	16.68	16.27
True	255	A7	Sample 7	23	214000	0					G		34.59	32.32	29.77		24.03	21.73	17.8		20.52
True	255	A8	Sample 8	11.83	1760000000	0	E - Extrapolated concentration in standard curve				H	34.95	36.01	32.05	29.86		23.76	21.75	17.71	36.61
True	255	A9	Sample 9	11.85	1730000000	0	E - Extrapolated concentration in standard curve				SC concentration	1	10	100	1000	10000	100000	1000000	10000000
True	255	A10	Sample 10	40	0.185	0	>, E - Late Cp call (last five cycles) has higher uncertainty, Extrapolated concentration in standard curve
True	255	A11	Sample 11	11	3450000000	0	E - Extrapolated concentration in standard curve					24hr			48hr			72hr			96 hr
True	255	A12	Sample 12	10.71	4350000000	0	E - Extrapolated concentration in standard curve					Mock	Z1	Z2	Mock	Z1	Z2	Mock	Z1	Z2	Mock	Z1	Z2
True	65280	B1	Sample 13			0						1	2	3	4	5	6	7	8	9	10	11	12
True	255	B2	Sample 14	21.28	852000	0				Hela wt	A	4.99	886000	1300000	6860	84100000	84700000	214000	1760000000	1730000000	0.185	3450000000	4350000000
True	255	B3	Sample 15	20.79	1270000	0					B		852000	1270000	6990	77200000	67700000	233000	2250000000	1850000000	2.16	2780000000	6040000000
True	255	B4	Sample 16	27.23	6990	0					C		834000	1090000	4850	71400000	71400000	228000	1920000000	1780000000	3.42	2850000000	4510000000
True	255	B5	Sample 17	15.7	77200000	0	E - Extrapolated concentration in standard curve			Ube2g2 KO	D	2.36	475000	527000	19.9	12100000	14300000	19.3	77700000	87400000	3.06	45300000	41300000
True	255	B6	Sample 18	15.86	67700000	0	E - Extrapolated concentration in standard curve				E	11.1	354000	494000	7.54	12400000	13500000	19.7	71100000	87800000		38400000	51200000
True	255	B7	Sample 19	22.89	233000	0					F		379000	462000	2.44	12800000	15800000	7.38	70600000	92500000	2.45	34900000	48900000
True	255	B8	Sample 20	11.53	2250000000	0	E - Extrapolated concentration in standard curve				G		18	115	902		93100	596000	14200000		1570000
True	255	B9	Sample 21	11.76	1850000000	0	E - Extrapolated concentration in standard curve				H	13.4	5.53	143	836		115000	586000	15200000	3.33
True	255	B10	Sample 22	37.13	2.16	0	E - Extrapolated concentration in standard curve				SC concentration	1	10	100	1000	10000	100000	1000000	10000000
True	255	B11	Sample 23	11.26	2780000000	0	E - Extrapolated concentration in standard curve
True	255	B12	Sample 24	10.3	6040000000	0	E - Extrapolated concentration in standard curve
True	65280	C1	Sample 25			0						Time (hour)	Hela wt	STD Hela	Hela Ube2g2-/-	STD HUbe2g2-/-
True	255	C2	Sample 26	21.31	834000	0						24	1.03867e+06	211889	448500	67642.4
True	255	C3	Sample 27	20.98	1090000	0						48	7.60833e+07	7.12613e+06	1.34833e+07	1.3848e+06
True	255	C4	Sample 28	27.69	4850	0						72	1.88167e+09	1.9302e+08	8.11833e+07	9.3414e+06
True	255	C5	Sample 29	15.8	71400000	0	E - Extrapolated concentration in standard curve					96	3.99667e+09	1.23754e+09	4.33333e+07	6.26631e+06
True	255	C6	Sample 30	15.8	71400000	0	E - Extrapolated concentration in standard curve
True	255	C7	Sample 31	22.92	228000	0
True	255	C8	Sample 32	11.72	1920000000	0	E - Extrapolated concentration in standard curve
True	255	C9	Sample 33	11.81	1780000000	0	E - Extrapolated concentration in standard curve
True	255	C10	Sample 34	36.58	3.42	0	E - Extrapolated concentration in standard curve
True	255	C11	Sample 35	11.23	2850000000	0	E - Extrapolated concentration in standard curve
True	255	C12	Sample 36	10.66	4510000000	0	E - Extrapolated concentration in standard curve
True	255	D1	Sample 37	37.02	2.36	0	E - Extrapolated concentration in standard curve
True	255	D2	Sample 38	22.01	475000	0
True	255	D3	Sample 39	21.88	527000	0
True	255	D4	Sample 40	34.47	19.9	0
True	255	D5	Sample 41	18	12100000	0	E - Extrapolated concentration in standard curve
True	255	D6	Sample 42	17.79	14300000	0	E - Extrapolated concentration in standard curve
True	255	D7	Sample 43	34.51	19.3	0
True	255	D8	Sample 44	15.69	77700000	0	E - Extrapolated concentration in standard curve
True	255	D9	Sample 45	15.55	87400000	0	E - Extrapolated concentration in standard curve
True	255	D10	Sample 46	36.71	3.06	0	E - Extrapolated concentration in standard curve
True	255	D11	Sample 47	16.36	45300000	0	E - Extrapolated concentration in standard curve
True	255	D12	Sample 48	16.47	41300000	0	E - Extrapolated concentration in standard curve
True	255	E1	Sample 49	35.17	11.1	0
True	255	E2	Sample 50	22.37	354000	0
True	255	E3	Sample 51	21.96	494000	0
True	255	E4	Sample 52	35.64	7.54	0	E - Extrapolated concentration in standard curve
True	255	E5	Sample 53	17.97	12400000	0	E - Extrapolated concentration in standard curve
True	255	E6	Sample 54	17.86	13500000	0	E - Extrapolated concentration in standard curve
True	255	E7	Sample 55	34.48	19.7	0
True	255	E8	Sample 56	15.8	71100000	0	E - Extrapolated concentration in standard curve
True	255	E9	Sample 57	15.54	87800000	0	E - Extrapolated concentration in standard curve
True	65280	E10	Sample 58			0
True	255	E11	Sample 59	16.57	38400000	0	E - Extrapolated concentration in standard curve
True	255	E12	Sample 60	16.21	51200000	0	E - Extrapolated concentration in standard curve
True	65280	F1	Sample 61			0
True	255	F2	Sample 62	22.29	379000	0
True	255	F3	Sample 63	22.04	462000	0
True	255	F4	Sample 64	36.98	2.44	0	E - Extrapolated concentration in standard curve
True	255	F5	Sample 65	17.93	12800000	0	E - Extrapolated concentration in standard curve
True	255	F6	Sample 66	17.67	15800000	0	E - Extrapolated concentration in standard curve
True	255	F7	Sample 67	35.66	7.38	0	E - Extrapolated concentration in standard curve
True	255	F8	Sample 68	15.81	70600000	0	E - Extrapolated concentration in standard curve
True	255	F9	Sample 69	15.48	92500000	0	E - Extrapolated concentration in standard curve
True	255	F10	Sample 70	36.98	2.45	0	E - Extrapolated concentration in standard curve
True	255	F11	Sample 71	16.68	34900000	0	E - Extrapolated concentration in standard curve
True	255	F12	Sample 72	16.27	48900000	0	E - Extrapolated concentration in standard curve
True	65280	G1	Sample 73			0
True	128	G2	Sample 74	34.59	18	10
True	128	G3	Sample 75	32.32	115	100
True	128	G4	Sample 76	29.77	902	1000
True	65280	G5	Sample 77			0
True	128	G6	Sample 78	24.03	93100	100000
True	128	G7	Sample 79	21.73	596000	1000000
True	128	G8	Sample 80	17.8	14200000	10000000
True	65280	G9	Sample 81			0
True	255	G10	Sample 82	20.52	1570000	0
True	65280	G11	Sample 83			0
True	65280	G12	Sample 84			0
True	255	H1	Sample 85	34.95	13.4	0
True	128	H2	Sample 86	36.01	5.53	10
True	128	H3	Sample 87	32.05	143	100
True	128	H4	Sample 88	29.86	836	1000
True	65280	H5	Sample 89			0
True	128	H6	Sample 90	23.76	115000	100000
True	128	H7	Sample 91	21.75	586000	1000000
True	128	H8	Sample 92	17.71	15200000	10000000
True	255	H9	Sample 93	36.61	3.33	0	E - Extrapolated concentration in standard curve
True	65280	H10	Sample 94			0
True	65280	H11	Sample 95			0
True	65280	H12	Sample 96			0

## Sheet: Figure 1e
Experiment: 20190113 ube2g2 ko clone I vs Hela SN 4th exp 24_48_72_96h Selected Filter: SYBR Green I / HRM Dye (465-510)
Include	Color	Pos	Name	Cp	Concentration	Standard	Status			96h		Mock		72h		48h		Mock	24h		Mock		Mock-infected
True	65280	A1	Sample 1			0												10000	100000	1000000	10000000		Standard
True	65280	A2	Sample 2			0				1	2	3	4	5	6	7	8	9	10	11	12		24hr
True	65280	A3	Sample 3			0			A									33.35	29.61	28.57	22.01		48hr
True	65280	A4	Sample 4			0		Hela wt	B									32.06	30.64	25.57	24.37		72hr
True	65280	A5	Sample 5			0			C	20.46	17.2		43.73	17.69	17.3	19.97	19.92	41.9	24.35	23.23	41		96hr
True	65280	A6	Sample 6			0			D	20.42	18.82	42.22	44.5	17.15	16.84	19.51	20.37	40.68	24.32	23.76
True	65280	A7	Sample 7			0		Ube2g2-/-	E	20.69	17.25	43.26	42.02	17.1	17.22	21.75	20.68		23.88	23.22	42.58
True	65280	A8	Sample 8			0			F	27.74	33.66	38.87		22.81	24.08	27.96	25.53	43.46	25.5	26.06	37.97
True	128	A9	Sample 9	33.35	7840	10000			G	28.43	26.03	38.76	42.15	23.83	24.34	24.06	23.62	41.84	26.3	27.33	42.13
True	128	A10	Sample 10	29.61	119000	100000			H	27.66	26.22	40.47	43.72	24.57	24.89	23.7	24.73	44.22	27.91	27.26	39.61
True	128	A11	Sample 11	28.57	255000	1000000
True	128	A12	Sample 12	22.01	30300000	10000000				96h		Mock		72h		48h		Mock	24h		Mock
True	65280	B1	Sample 13			0			A	1	2	3	4	5	6	7	8	9	10	11	12
True	65280	B2	Sample 14			0			B									7840	119000	255000	30300000
True	65280	B3	Sample 15			0		Hela wt	C									20000	56300	2260000	5440000
True	65280	B4	Sample 16			0			D	93600000	1010000000		4.07	706000000	939000000	134000000	139000000	15.5	5500000	12400000	29.7
True	65280	B5	Sample 17			0			E	96600000	310000000	12.3	2.33	1050000000	1310000000	188000000	99800000	37.6	5630000	8460000
True	65280	B6	Sample 18			0		Ube2g2-/-	F	79100000	969000000	5.72	14.1	1080000000	989000000	36500000	80100000		7740000	12600000	9.41
True	65280	B7	Sample 19			0			G	466000	6230	141		16900000	6710000	397000	2340000	4.94	2390000	1580000	269
True	65280	B8	Sample 20			0			H	282000	1620000	152	12.9	8020000	5550000	6810000	9340000	16.1	1330000	628000	13.1
True	128	B9	Sample 21	32.06	20000	10000				493000	1410000	43.7	4.09	4700000	3710000	8830000	4160000	2.86	412000	660000	81.6
True	128	B10	Sample 22	30.64	56300	100000
True	128	B11	Sample 23	25.57	2260000	1000000
True	128	B12	Sample 24	24.37	5440000	10000000
True	255	C1	Sample 25	20.46	93600000	0	E - Extrapolated concentration in standard curve		Time (hour)	Hela wt	STD Hela	Hela Ube2g2-/-	STD Hela
True	255	C2	Sample 26	17.2	1010000000	0	E - Extrapolated concentration in standard curve		24	8.72167e+06	3.14774e+06	1.16667e+06	749728
True	65280	C3	Sample 27			0			48	112900000	5.26324e+07	5.31283e+06	3.61005e+06
True	255	C4	Sample 28	43.73	4.07	0	E - Extrapolated concentration in standard curve		72	1.01233e+09	1.97163e+08	7.59833e+06	4.80006e+06
True	255	C5	Sample 29	17.69	706000000	0	E - Extrapolated concentration in standard curve		96	4.26383e+08	4.44678e+08	712872	648560
True	255	C6	Sample 30	17.3	939000000	0	E - Extrapolated concentration in standard curve
True	255	C7	Sample 31	19.97	134000000	0	E - Extrapolated concentration in standard curve
True	255	C8	Sample 32	19.92	139000000	0	E - Extrapolated concentration in standard curve
True	255	C9	Sample 33	41.9	15.5	0	E - Extrapolated concentration in standard curve
True	255	C10	Sample 34	24.35	5500000	0
True	255	C11	Sample 35	23.23	12400000	0	E - Extrapolated concentration in standard curve
True	255	C12	Sample 36	41	29.7	0	E - Extrapolated concentration in standard curve
True	255	D1	Sample 37	20.42	96600000	0	E - Extrapolated concentration in standard curve
True	255	D2	Sample 38	18.82	310000000	0	E - Extrapolated concentration in standard curve
True	255	D3	Sample 39	42.22	12.3	0	E - Extrapolated concentration in standard curve
True	255	D4	Sample 40	44.5	2.33	0	E - Extrapolated concentration in standard curve
True	255	D5	Sample 41	17.15	1050000000	0	E - Extrapolated concentration in standard curve
True	255	D6	Sample 42	16.84	1310000000	0	E - Extrapolated concentration in standard curve
True	255	D7	Sample 43	19.51	188000000	0	E - Extrapolated concentration in standard curve
True	255	D8	Sample 44	20.37	99800000	0	E - Extrapolated concentration in standard curve
True	255	D9	Sample 45	40.68	37.6	0	E - Extrapolated concentration in standard curve
True	255	D10	Sample 46	24.32	5630000	0
True	255	D11	Sample 47	23.76	8460000	0
True	65280	D12	Sample 48			0
True	255	E1	Sample 49	20.69	79100000	0	E - Extrapolated concentration in standard curve
True	255	E2	Sample 50	17.25	969000000	0	E - Extrapolated concentration in standard curve
True	255	E3	Sample 51	43.26	5.72	0	E - Extrapolated concentration in standard curve
True	255	E4	Sample 52	42.02	14.1	0	E - Extrapolated concentration in standard curve
True	255	E5	Sample 53	17.1	1080000000	0	E - Extrapolated concentration in standard curve
True	255	E6	Sample 54	17.22	989000000	0	E - Extrapolated concentration in standard curve
True	255	E7	Sample 55	21.75	36500000	0	E - Extrapolated concentration in standard curve
True	255	E8	Sample 56	20.68	80100000	0	E - Extrapolated concentration in standard curve
True	65280	E9	Sample 57			0
True	255	E10	Sample 58	23.88	7740000	0
True	255	E11	Sample 59	23.22	12600000	0	E - Extrapolated concentration in standard curve
True	255	E12	Sample 60	42.58	9.41	0	E - Extrapolated concentration in standard curve
True	255	F1	Sample 61	27.74	466000	0
True	255	F2	Sample 62	33.66	6230	0	E - Extrapolated concentration in standard curve
True	255	F3	Sample 63	38.87	141	0	E - Extrapolated concentration in standard curve
True	65280	F4	Sample 64			0
True	255	F5	Sample 65	22.81	16900000	0	E - Extrapolated concentration in standard curve
True	255	F6	Sample 66	24.08	6710000	0
True	255	F7	Sample 67	27.96	397000	0
True	255	F8	Sample 68	25.53	2340000	0
True	255	F9	Sample 69	43.46	4.94	0	E - Extrapolated concentration in standard curve
True	255	F10	Sample 70	25.5	2390000	0
True	255	F11	Sample 71	26.06	1580000	0
True	255	F12	Sample 72	37.97	269	0	E - Extrapolated concentration in standard curve
True	255	G1	Sample 73	28.43	282000	0
True	255	G2	Sample 74	26.03	1620000	0
True	255	G3	Sample 75	38.76	152	0	E - Extrapolated concentration in standard curve
True	255	G4	Sample 76	42.15	12.9	0	E - Extrapolated concentration in standard curve
True	255	G5	Sample 77	23.83	8020000	0
True	255	G6	Sample 78	24.34	5550000	0
True	255	G7	Sample 79	24.06	6810000	0
True	255	G8	Sample 80	23.62	9340000	0
True	255	G9	Sample 81	41.84	16.1	0	E - Extrapolated concentration in standard curve
True	255	G10	Sample 82	26.3	1330000	0
True	255	G11	Sample 83	27.33	628000	0
True	255	G12	Sample 84	42.13	13.1	0	E - Extrapolated concentration in standard curve
True	255	H1	Sample 85	27.66	493000	0
True	255	H2	Sample 86	26.22	1410000	0
True	255	H3	Sample 87	40.47	43.7	0	E - Extrapolated concentration in standard curve
True	255	H4	Sample 88	43.72	4.09	0	E - Extrapolated concentration in standard curve
True	255	H5	Sample 89	24.57	4700000	0
True	255	H6	Sample 90	24.89	3710000	0
True	255	H7	Sample 91	23.7	8830000	0
True	255	H8	Sample 92	24.73	4160000	0
True	255	H9	Sample 93	44.22	2.86	0	E - Extrapolated concentration in standard curve
True	255	H10	Sample 94	27.91	412000	0
True	255	H11	Sample 95	27.26	660000	0
True	255	H12	Sample 96	39.61	81.6	0	E - Extrapolated concentration in standard curve

## Sheet: Figure 1f
Experiment: 271218 ube2g2 ko clone I vs Hela SN 3rd exp 24_48_72_96h Selected Filter: SYBR Green I / HRM Dye (465-510)																24		48			72		96		SC
Include	Color	Pos	Name	Cp	Concentration	Standard	Status								Mock	Z1	z2	Mock	Z1	z2	z1	z2	z1	z2	1	2
True	65280	A1	Sample 1			0								Pos	1	2	3	4	5	6	mock WT 72	8	9	10	11	12	titter
True	255	A2	Sample 2	24.07	66700	0							A	WT		24.07	27.08	27.48	18.16	22.01		13.33	13.51	13.35	17.46	17.46	10000000			SC
True	255	A3	Sample 3	27.08	6240	0							B			24.07	27.17	27.52	18.25	21.99	37.81	13.46	13.33	13.47	21.16	21.01	1000000			24hr
True	255	A4	Sample 4	27.48	4550	0							C		40	24.06	27	27.51	18.11	21.96	25.48	13.47	13.36	13.51	23.79	23.64	100000			48hr
True	255	A5	Sample 5	18.16	6960000	0							D	ubko		27.11	28.05		20.33	19.9	16.52	16	25.79	17.85	26.04	25.84	10000			72hr
True	255	A6	Sample 6	22.01	335000	0							E			27.04	28.11	36.2	20.31	19.9	16.46	16.05	18.89	18.61	29.8	29.32	1000			96hr
True	65280	A7	Sample 7			0							F		36.24	27.02	28.06	36.98	20.13	19.75	16.76	15.97	18.08	18.82	33.02	35.11	10
True	255	A8	Sample 8	13.33	310000000	0	E - Extrapolated concentration in standard curve						G	WT 72h	18.11	18.51	18.41								32.18	31.28	100
True	255	A9	Sample 9	13.51	269000000	0	E - Extrapolated concentration in standard curve						H
True	255	A10	Sample 10	13.35	305000000	0	E - Extrapolated concentration in standard curve
True	128	A11	Sample 11	17.46	12000000	10000000
True	128	A12	Sample 12	17.46	12100000	10000000
True	65280	B1	Sample 13			0										24		48			72		96		SC
True	255	B2	Sample 14	24.07	66300	0								Pos	Mock	Z1	z2	M	z1	z2	z1	z2	z1	z2	1	2	titter
True	255	B3	Sample 15	27.17	5810	0							A	WT		66700	6240	4550	6960000	335000		310000000	269000000	305000000	12000000	12100000	10000000
True	255	B4	Sample 16	27.52	4400	0							B			66300	5810	4400	6480000	341000	0.0479	281000000	310000000	278000000	658000	740000	1000000
True	255	B5	Sample 17	18.25	6480000	0							C		0.00116	67000	6640	4440	7240000	349000	21900	279000000	302000000	269000000	83000	93500	100000
True	255	B6	Sample 18	21.99	341000	0							D	ubko		6090	2900		1260000	1760000	25200000	38100000	17100	8850000	14100	16500	10000
True	255	B7	Sample 19	37.81	0.0479	0	E - Extrapolated concentration in standard curve						E			6440	2780	0.554	1280000	1770000	26400000	36600000	3920000	4890000	732	1070	1000
True	255	B8	Sample 20	13.46	281000000	0	E - Extrapolated concentration in standard curve						F		0.522	6540	2880	0.175	1480000	1990000	20900000	38900000	7400000	4130000	32.4	2.48	10
True	255	B9	Sample 21	13.33	310000000	0	E - Extrapolated concentration in standard curve						G	WT 72h	7210000	5280000	5690000								80.7	198	100
True	255	B10	Sample 22	13.47	278000000	0	E - Extrapolated concentration in standard curve						H
True	128	B11	Sample 23	21.16	658000	1000000
True	128	B12	Sample 24	21.01	740000	1000000								t	Hela (3)	STD Hela (3)	Ube2g2-KO I (3)	STD I (3)
True	255	C1	Sample 25	40	0.00116	0	>, E - Late Cp call (last five cycles) has higher uncertainty, Extrapolated concentration in standard curve							24	36448.3	33104.3	4605	1925.09
True	255	C2	Sample 26	24.06	67000	0								48	3617500	3.59672e+06	1590000	296108
True	255	C3	Sample 27	27	6640	0								72	2.91833e+08	1.77022e+07	3.10167e+07	7.75872e+06
True	255	C4	Sample 28	27.51	4440	0								96	5.0316e+07	1.05005e+08	4867850	3.07384e+06
True	255	C5	Sample 29	18.11	7240000	0
True	255	C6	Sample 30	21.96	349000	0
True	255	C7	Sample 31	25.48	21900	0
True	255	C8	Sample 32	13.47	279000000	0	E - Extrapolated concentration in standard curve
True	255	C9	Sample 33	13.36	302000000	0	E - Extrapolated concentration in standard curve
True	255	C10	Sample 34	13.51	269000000	0	E - Extrapolated concentration in standard curve
True	128	C11	Sample 35	23.79	83000	100000
True	128	C12	Sample 36	23.64	93500	100000
True	65280	D1	Sample 37			0
True	255	D2	Sample 38	27.11	6090	0
True	255	D3	Sample 39	28.05	2900	0
True	65280	D4	Sample 40			0
True	255	D5	Sample 41	20.33	1260000	0
True	255	D6	Sample 42	19.9	1760000	0
True	255	D7	Sample 43	16.52	25200000	0	E - Extrapolated concentration in standard curve
True	255	D8	Sample 44	16	38100000	0	E - Extrapolated concentration in standard curve
True	255	D9	Sample 45	25.79	17100	0
True	255	D10	Sample 46	17.85	8850000	0
True	128	D11	Sample 47	26.04	14100	10000
True	128	D12	Sample 48	25.84	16500	10000
True	65280	E1	Sample 49			0
True	255	E2	Sample 50	27.04	6440	0
True	255	E3	Sample 51	28.11	2780	0
True	255	E4	Sample 52	36.2	0.554	0	E - Extrapolated concentration in standard curve
True	255	E5	Sample 53	20.31	1280000	0
True	255	E6	Sample 54	19.9	1770000	0
True	255	E7	Sample 55	16.46	26400000	0	E - Extrapolated concentration in standard curve
True	255	E8	Sample 56	16.05	36600000	0	E - Extrapolated concentration in standard curve
True	255	E9	Sample 57	18.89	3920000	0
True	255	E10	Sample 58	18.61	4890000	0
True	128	E11	Sample 59	29.8	732	1000
True	128	E12	Sample 60	29.32	1070	1000
True	255	F1	Sample 61	36.24	0.522	0	E - Extrapolated concentration in standard curve
True	255	F2	Sample 62	27.02	6540	0
True	255	F3	Sample 63	28.06	2880	0
True	255	F4	Sample 64	36.98	0.175	0	E - Extrapolated concentration in standard curve
True	255	F5	Sample 65	20.13	1480000	0
True	255	F6	Sample 66	19.75	1990000	0
True	255	F7	Sample 67	16.76	20900000	0	E - Extrapolated concentration in standard curve
True	255	F8	Sample 68	15.97	38900000	0	E - Extrapolated concentration in standard curve
True	255	F9	Sample 69	18.08	7400000	0
True	255	F10	Sample 70	18.82	4130000	0
True	128	F11	Sample 71	33.02	32.4	10
True	128	F12	Sample 72	35.11	2.48	10
True	255	G1	Sample 73	18.11	7210000	0
True	255	G2	Sample 74	18.51	5280000	0
True	255	G3	Sample 75	18.41	5690000	0
True	65280	G4	Sample 76			0
True	65280	G5	Sample 77			0
True	65280	G6	Sample 78			0
True	65280	G7	Sample 79			0
True	65280	G8	Sample 80			0
True	65280	G9	Sample 81			0
True	65280	G10	Sample 82			0
True	128	G11	Sample 83	32.18	80.7	100
True	128	G12	Sample 84	31.28	198	100
True	65280	H1	Sample 85			0
True	65280	H2	Sample 86			0
True	65280	H3	Sample 87			0
True	65280	H4	Sample 88			0
True	65280	H5	Sample 89			0
True	65280	H6	Sample 90			0
True	65280	H7	Sample 91			0
True	65280	H8	Sample 92			0
True	65280	H9	Sample 93			0
True	65280	H10	Sample 94			0
True	65280	H11	Sample 95			0
True	65280	H12	Sample 96			0

## Sheet: Figure 1g
	Figure 1: anti-Aup1 (Rabbit, Ab101984 (Abcam, UK)); anti-Ube2g2 (Rabbit, Ab174296 (Abcam, UK)); anti-Gapdh (Mouse; 6C5, Abcam), anti-ubiquitin (Mouse, Ab7780 (Abcam, UK))

## Sheet: Figure 2b
Depth	Name	Statistic	#Cells
	HeLa SN control 1.fcs		10000
>	HeLa SN control 1.fcs/Main	90.7	9074
> >	HeLa SN control 1.fcs/Main/Single Cells	98.1	8904
> > >	HeLa SN control 1.fcs/Main/Single Cells/YL1-A, SSC-A positive	0.37	33
	HeLa SN control 2.fcs		10000
>	HeLa SN control 2.fcs/Main	90.8	9079
> >	HeLa SN control 2.fcs/Main/Single Cells	97.7	8870
> > >	HeLa SN control 2.fcs/Main/Single Cells/YL1-A, SSC-A positive	0.18	16
	HeLa ZIKV 1.fcs		10000
>	HeLa ZIKV 1.fcs/Main	90.8	9075
> >	HeLa ZIKV 1.fcs/Main/Single Cells	97.8	8878
> > >	HeLa ZIKV 1.fcs/Main/Single Cells/YL1-A, SSC-A positive	41.5	3682
>	HeLa ZIKV 1.fcs/Single cells	90.6	9062
	HeLa ZIKV 2.fcs		10000
>	HeLa ZIKV 2.fcs/Main	90.4	9044
> >	HeLa ZIKV 2.fcs/Main/Single Cells	97.5	8822
> > >	HeLa ZIKV 2.fcs/Main/Single Cells/YL1-A, SSC-A positive	39.8	3511
	HeLa unstain control 1.fcs		10000
>	HeLa unstain control 1.fcs/Main	84.7	8468
> >	HeLa unstain control 1.fcs/Main/Single Cells	97.3	8243
> > >	HeLa unstain control 1.fcs/Main/Single Cells/YL1-A, SSC-A positive	0	0
	HeLa unstain control 2.fcs		10000
>	HeLa unstain control 2.fcs/Main	90.6	9059
> >	HeLa unstain control 2.fcs/Main/Single Cells	97.2	8802
> > >	HeLa unstain control 2.fcs/Main/Single Cells/YL1-A, SSC-A positive	0	0
	Ubko SN control 1.fcs		10000
>	Ubko SN control 1.fcs/Main	93.9	9389
> >	Ubko SN control 1.fcs/Main/Single Cells	98.3	9229
> > >	Ubko SN control 1.fcs/Main/Single Cells/YL1-A, SSC-A positive	0.52	48
	Ubko SN control 2.fcs		10000
>	Ubko SN control 2.fcs/Main	94.4	9441
> >	Ubko SN control 2.fcs/Main/Single Cells	98.3	9285
> > >	Ubko SN control 2.fcs/Main/Single Cells/YL1-A, SSC-A positive	0.37	34
	Ubko ZIKV 1.fcs		10000
>	Ubko ZIKV 1.fcs/Main	94.4	9436
> >	Ubko ZIKV 1.fcs/Main/Single Cells	98.7	9317
> > >	Ubko ZIKV 1.fcs/Main/Single Cells/YL1-A, SSC-A positive	31.3	2919
	Ubko ZIKV 2.fcs		10000
>	Ubko ZIKV 2.fcs/Main	92.2	9223
> >	Ubko ZIKV 2.fcs/Main/Single Cells	97.8	9017
> > >	Ubko ZIKV 2.fcs/Main/Single Cells/YL1-A, SSC-A positive	35.8	3225
	Ubko unstain control 1.fcs		10000
>	Ubko unstain control 1.fcs/Main	95.2	9522
> >	Ubko unstain control 1.fcs/Main/Single Cells	98.3	9363
> > >	Ubko unstain control 1.fcs/Main/Single Cells/YL1-A, SSC-A positive	0.085	8
	Ubko unstain control 2.fcs		10000
>	Ubko unstain control 2.fcs/Main	94.7	9473
> >	Ubko unstain control 2.fcs/Main/Single Cells	98.5	9334
> > >	Ubko unstain control 2.fcs/Main/Single Cells/YL1-A, SSC-A positive	0	0

## Sheet: Figure 2d-f
Depth	Name	Statistic	#Cells
	HeLa SN control 1.fcs		10000		HeLa wt control	HeLa wt	HeLa ube2g2-/- control	HeLa ube2g2-/- ZIKV
>	HeLa SN control 1.fcs/Main population	61.7	6167		0.041	47.6	0.018	46.1
> >	HeLa SN control 1.fcs/Main population/Single Cells	99.3	6123		0.032	43.2	0.018	46.4					E-protein															GAPDH
> > >	HeLa SN control 1.fcs/Main population/Single Cells/YL1-A, FSC-A +	0.18	11		0	41.7	0.02	45.9					Hela wt						Ube2g2-KO									Hela wt						Ube2g2-KO
	HeLa SN control 2.fcs		10000		0.37	41.5	0.37	31.3				Position	Z1 #1	Z1 #2	Z1 #3	Z2 #1	Z2 #2	Z2 #3	Z1 #1	Z1 #2	Z1 #3	Z2 #1	Z2 #2	Z2 #3	Time		Position	Z1 #1	Z1 #2	Z1 #3	Z2 #1	Z2 #2	Z2 #3	Z1 #1	Z1 #2	Z1 #3	Z2 #1	Z2 #2	Z2 #3	Time
>	HeLa SN control 2.fcs/Main population	52.3	5231		0.18	39.8	0.52	35.8				A	22.37	22.51	22.66	22.93	22.98	22.98	21.7	21.7	21.48	22.64	22.56	22.29	0h		A	13.55	13.69	13.67	13.93	13.96	14.06	13.47	13.47	13.54	14.5	14.38	14.44	0h
> >	HeLa SN control 2.fcs/Main population/Single Cells	99.5	5207		0.18	32.1	0.17	26.5				B	23.81	23.85	23.95	24.35	24.31	24.29	23.17	23.01	23.54	24.31	24.03	24.23	3h		B	13.02	13.25	13.34	13.68	13.82	13.86	13.55	13.6	13.55	14.53	14.56	14.58	3h
> > >	HeLa SN control 2.fcs/Main population/Single Cells/YL1-A, FSC-A +	0.15	8		0.15	40.8	0.26	27.8				C	20.6	20.62	20.69	22.48	22.25	22.36	23.01	23.05	22.99	24.29	24.19	24.28	6h		C	13.17	13.17	13.12	13.67	13.72	13.86	13.25	13.35	13.36	14.29	14.3	14.32	6h
	HeLa SN control 3.fcs		10000		0.16	37.6	0.16	32.8				D	20.69	20.55	20.64	19.84	19.84	19.75	20.89	20.99	20.89	22.19	21.99	22.18	9h		D	13.59	13.65	13.49	13.61	13.71	13.77	13.22	13.26	13.27	14.16	13.95	13.98	9h
>	HeLa SN control 3.fcs/Main population	62.2	6220									E	17.59	17.66	17.65	17.78	17.7	17.79	19.21	19.2	19.23	20.49	20.21	20.33	12h		E	12.88	13	13.11	13.58	13.65	13.73	12.97	12.81	12.94	14.1	14.09	13.96	12h
> >	HeLa SN control 3.fcs/Main population/Single Cells	99.5	6188									F	11.74	11.73	11.77	11.73	11.8	11.88	13.67	13.56	13.57	14.71	14.79	14.83	24h		F	12.83	12.98	13.01	13.23	13.33	13.14	12.7	12.74	12.73	14.05	14.05	13.94	24h
> > >	HeLa SN control 3.fcs/Main population/Single Cells/YL1-A, FSC-A +	0.16	10		Table Analyzed	+ population over control						G	29.02	28.5	28.79	29.58	29.24	29.04	27.83	27.69	27.87	28.74	27.92	28.32	#1		G	28.44	28.24	28.64	28.76	27.47	27.69	27.58	28.01					#1
	HeLa ZIKV 1.fcs		10000									H	29.1	28.7	28.86	30.01	29.08	29.48	28.6	27.84	27.57	28.87	27.96	27.98	#2		H	28.3	27.97	28.2	28.95	27.32	27.7	28.3	29.69					#2
>	HeLa ZIKV 1.fcs/Main population	62	6200		Column D	HeLa ube2g2-/- ZIKV																						M	Z1	M	Z1	M	Z1	M	Z1
> >	HeLa ZIKV 1.fcs/Main population/Single Cells	99.4	6161		vs.	vs.
> > >	HeLa ZIKV 1.fcs/Main population/Single Cells/YL1-A, FSC-A +	32.1	1978		Column B	HeLa wt								Hela wt						Ube2g2-KO
	HeLa ZIKV 2.fcs		10000										Delta E-protein	Z1 #1	Z1 #2	Z1 #3	Z2 #1	Z2 #2	Z2 #3	Z1 #1	Z1 #2	Z1 #3	Z2 #1	Z2 #2	Z2 #3			Mix 1 - Ube2g2
>	HeLa ZIKV 2.fcs/Main population	59.8	5979		Unpaired t test								0h	8.82	8.82	8.99	9	9.02	8.92	8.23	8.23	7.94	8.14	8.18	7.85
> >	HeLa ZIKV 2.fcs/Main population/Single Cells	99.3	5938		P value	0.259							3h	10.79	10.6	10.61	10.67	10.49	10.43	9.62	9.41	9.99	9.78	9.47	9.65			Mix 2 - Ube2g2
> > >	HeLa ZIKV 2.fcs/Main population/Single Cells/YL1-A, FSC-A +	40.8	2424		P value summary	ns							6h	7.43	7.45	7.57	8.81	8.53	8.5	9.76	9.7	9.63	10	9.89	9.96
	HeLa ZIKV 3.fcs		10000		Significantly different (P < 0.05)?	No							9h	7.1	6.9	7.15	6.23	6.13	5.98	7.67	7.73	7.62	8.03	8.04	8.2			Mix E-protein
>	HeLa ZIKV 3.fcs/Main population	71.4	7137		One- or two-tailed P value?	Two-tailed							12h	4.71	4.66	4.54	4.2	4.05	4.06	6.24	6.39	6.29	6.39	6.12	6.37
> >	HeLa ZIKV 3.fcs/Main population/Single Cells	99.3	7087		t, df	t=1.177 df=14							24h	-1.09	-1.25	-1.24	-1.5	-1.53	-1.26	0.97	0.82	0.84	0.66	0.74	0.89
> > >	HeLa ZIKV 3.fcs/Main population/Single Cells/YL1-A, FSC-A +	37.6	2665
	HeLa unstain control 1.fcs		10000		How big is the difference?
>	HeLa unstain control 1.fcs/Main population	62.1	6211		Mean ± SEM of column B	40.54 ± 1.579, n=8								Hela ube2g2 KO
> >	HeLa unstain control 1.fcs/Main population/Single Cells	99.1	6156		Mean ± SEM of column D	36.58 ± 2.974, n=8							0h	8.095
	Ubko SN control 1.fcs		10000		Difference between means	-3.963 ± 3.368							3h	9.65333
>	Ubko SN control 1.fcs/Main population	85.7	8571		95% confidence interval	-11.19 to 3.26							6h	9.82333
> >	Ubko SN control 1.fcs/Main population/Single Cells	99.7	8545		R squared (eta squared)	0.08999							9h	7.88167
> > >	Ubko SN control 1.fcs/Main population/Single Cells/YL1-A, FSC-A +	0.26	22										12h	6.3
	Ubko SN control 2.fcs		10000		F test to compare variances								24h	0.82
>	Ubko SN control 2.fcs/Main population	88.4	8839		F, DFn, Dfd	3.547, 7, 7
> >	Ubko SN control 2.fcs/Main population/Single Cells	99.7	8812		P value	0.1168							0h	0.725	0.725	0.895	0.905	0.925	0.825
> > >	Ubko SN control 2.fcs/Main population/Single Cells/YL1-A, FSC-A +	0.17	15		P value summary	ns							3h	1.1367	0.9467	0.9567	1.0167	0.8367	0.7767
	Ubko SN control 3.fcs		10000		Significantly different (P < 0.05)?	No							6h	-2.39333	-2.37333	-2.25333	-1.01333	-1.29333	-1.32333
>	Ubko SN control 3.fcs/Main population	84.7	8466										9h	-0.782	-0.982	-0.732	-1.652	-1.752	-1.902
> >	Ubko SN control 3.fcs/Main population/Single Cells	99.9	8454										12h	-1.59	-1.64	-1.76	-2.1	-2.25	-2.24
> > >	Ubko SN control 3.fcs/Main population/Single Cells/YL1-A, FSC-A +	0.26	22										24h	-1.91	-2.07	-2.06	-2.32	-2.35	-2.08
	Ubko ZIKV 1.fcs		10000								Delta cP
>	Ubko ZIKV 1.fcs/Main population	87	8699
> >	Ubko ZIKV 1.fcs/Main population/Single Cells	99.7	8674										2^-deltaCp
> > >	Ubko ZIKV 1.fcs/Main population/Single Cells/YL1-A, FSC-A +	26.5	2296										Time							Average
	Ubko ZIKV 2.fcs		10000										0h	0.604997	0.604997	0.537747	0.534033	0.526681	0.564482	0.58258	0.541732
>	Ubko ZIKV 2.fcs/Main population	87.1	8705										3h	0.454799	0.518818	0.515234	0.494246	0.559923	0.5837	0.496284	0.545956
> >	Ubko ZIKV 2.fcs/Main population/Single Cells	99.7	8675										6h	5.2537	5.18137	4.76783	2.01857	2.45094	2.50244	5.06763	2.32398
> > >	Ubko ZIKV 2.fcs/Main population/Single Cells/YL1-A, FSC-A +	32.8	2846										9h	1.71951	1.9752	1.66094	3.14269	3.36825	3.73731	1.78522	3.41608
	Ubko ZIKV 3(1).fcs		10000										12h	3.01049	3.11666	3.38698	4.28709	4.75683	4.72397	3.17138	4.5893
>	Ubko ZIKV 3(1).fcs/Main population	88.6	8860								Average		24h	3.75809	4.19887	4.16986	4.99332	5.09824	4.22807	4.04227	4.77321
> >	Ubko ZIKV 3(1).fcs/Main population/Single Cells	99.8	8842
> > >	Ubko ZIKV 3(1).fcs/Main population/Single Cells/YL1-A, FSC-A +	27.9	2468
	Ubko ZIKV 3.fcs		45626
	Ubko unstain control 2(1).fcs		10000
>	Ubko unstain control 2(1).fcs/Main population	79.9	7991
> >	Ubko unstain control 2(1).fcs/Main population/Single Cells	99.6	7956
	Ubko unstain control 2.fcs		10000

## Sheet: Figure 2h
190919 HeLa wt 4G2 conjugate green_dsRNA red_24h ZIKV 4
Scatter Region	Number Pixels	Area [µm x µm]	Relative Area [%]	Mean Intensity Ch1-T2 (ZIKV E)	Mean Intensity Ch2-T3 (dsRNA)	Standard Deviation Ch1-T2	Standard Deviation Ch2-T3	Colocalization Coefficient Ch1-T2	Colocalization Coefficient Ch2-T3	Weighted Coloc. Coefficient Ch1-T2	Weighted Coloc. Coefficient Ch2-T3	Overlap Coefficient	Correlation R	Correlation R x R
1 (ZIKV E)	9450	3693.41	0.9	1683.6	1252.3	450	524.8
2 (dsRNA)	2030	793.4	0.2	877.9	2871.7	222.1	528.3
3 (co-localized area)	5157	2015.55	0.5	2189.6	3005.8	695.1	565.9	0.353	0.718	0.415	0.727	0.94	0.12	0.01
190919 HeLa wt 4G2 conjugate green_dsRNA red_24h ZIKV 3
Scatter Region	Number Pixels	Area [µm x µm]	Relative Area [%]	Mean Intensity Ch1-T2	Mean Intensity Ch2-T3	Standard Deviation Ch1-T2	Standard Deviation Ch2-T3	Colocalization Coefficient Ch1-T2	Colocalization Coefficient Ch2-T3	Weighted Coloc. Coefficient Ch1-T2	Weighted Coloc. Coefficient Ch2-T3	Overlap Coefficient	Correlation R	Correlation R x R
1	8461	3306.87	0.8	1686.6	1354.7	417.1	480.2
2	1893	739.85	0.2	860.1	2891.5	231.7	552.9
3	4999	1953.8	0.5	2251.9	3028.1	678.5	571.2	0.371	0.725	0.441	0.734	0.95	0.26	0.07
190919 HeLa wt 4G2 conjugate green_dsRNA red_24h ZIKV 2
Scatter Region	Number Pixels	Area [µm x µm]	Relative Area [%]	Mean Intensity Ch1-T2	Mean Intensity Ch2-T3	Standard Deviation Ch1-T2	Standard Deviation Ch2-T3	Colocalization Coefficient Ch1-T2	Colocalization Coefficient Ch2-T3	Weighted Coloc. Coefficient Ch1-T2	Weighted Coloc. Coefficient Ch2-T3	Overlap Coefficient	Correlation R	Correlation R x R
1	2050	801.22	0.2	907.4	1325.9	263.7	542.5
2	1928	753.53	0.2	476.7	2810.9	147.8	548.2
3	2280	891.11	0.2	1031.3	3031.3	259.6	613.1	0.527	0.542	0.558	0.561	0.96	0.1	0.01
190919 HeLa wt 4G2 conjugate green_dsRNA red_24h ZIKV 1
Scatter Region	Number Pixels	Area [µm x µm]	Relative Area [%]	Mean Intensity Ch1-T2	Mean Intensity Ch2-T3	Standard Deviation Ch1-T2	Standard Deviation Ch2-T3	Colocalization Coefficient Ch1-T2	Colocalization Coefficient Ch2-T3	Weighted Coloc. Coefficient Ch1-T2	Weighted Coloc. Coefficient Ch2-T3	Overlap Coefficient	Correlation R	Correlation R x R
1	10381	16229.1	1	1758.6	1108.2	518.3	506.2
2	895	1399.2	0.1	890.4	2748	210	551.9
3	4229	6611.4	0.4	2454.3	2913.8	763.9	593.3	0.289	0.825	0.362	0.834	0.95	0.17	0.03
190919 ubko 4G2 conjugate green_dsRNA red_24h ZIKV 2
Scatter Region	Number Pixels	Area [µm x µm]	Relative Area [%]	Mean Intensity Ch1-T2	Mean Intensity Ch2-T3	Standard Deviation Ch1-T2	Standard Deviation Ch2-T3	Colocalization Coefficient Ch1-T2	Colocalization Coefficient Ch2-T3	Weighted Coloc. Coefficient Ch1-T2	Weighted Coloc. Coefficient Ch2-T3	Overlap Coefficient	Correlation R	Correlation R x R
1	17206	6724.74	1.6	1124.3	233.8	247.5	220.7
2	624	243.88	0.1	617.5	1598.9	187.4	576.5
3	1528	597.2	0.1	1640	1977.9	602.5	817.7	0.082	0.71	0.115	0.752	0.9	0.25	0.06
190919 ubko 4G2 conjugate green_dsRNA red_24h ZIKV 1
Scatter Region	Number Pixels	Area [µm x µm]	Relative Area [%]	Mean Intensity Ch1-T2	Mean Intensity Ch2-T3	Standard Deviation Ch1-T2	Standard Deviation Ch2-T3	Colocalization Coefficient Ch1-T2	Colocalization Coefficient Ch2-T3	Weighted Coloc. Coefficient Ch1-T2	Weighted Coloc. Coefficient Ch2-T3	Overlap Coefficient	Correlation R	Correlation R x R
1	46883	18323.6	4.5	1202	333	320.3	260
2	2659	1039.24	0.3	599.6	1624.7	205	594.3
3	7509	2934.8	0.7	1779.6	1931.2	682.7	764.2	0.138	0.738	0.192	0.77	0.9	0.25	0.06
190919 ubko 4G2 conjugate green_dsRNA red_24h ZIKV 3
Scatter Region	Number Pixels	Area [µm x µm]	Relative Area [%]	Mean Intensity Ch1-T2	Mean Intensity Ch2-T3	Standard Deviation Ch1-T2	Standard Deviation Ch2-T3	Colocalization Coefficient Ch1-T2	Colocalization Coefficient Ch2-T3	Weighted Coloc. Coefficient Ch1-T2	Weighted Coloc. Coefficient Ch2-T3	Overlap Coefficient	Correlation R	Correlation R x R
1	21378	8355.32	2	1418.7	385.3	333.5	316.2
2	956	373.64	0.1	780.7	1936.7	222.5	645.9
3	3334	1303.05	0.3	1968.4	2205.5	606.8	761.7	0.135	0.777	0.178	0.799	0.93	0.24	0.06
190919 ubko 4G2 conjugate green_dsRNA red_24h ZIKV 4
Scatter Region	Number Pixels	Area [µm x µm]	Relative Area [%]	Mean Intensity Ch1-T2	Mean Intensity Ch2-T3	Standard Deviation Ch1-T2	Standard Deviation Ch2-T3	Colocalization Coefficient Ch1-T2	Colocalization Coefficient Ch2-T3	Weighted Coloc. Coefficient Ch1-T2	Weighted Coloc. Coefficient Ch2-T3	Overlap Coefficient	Correlation R	Correlation R x R
1	19637	7674.87	1.9	1114.7	198.9	237.7	173.2
2	1078	421.32	0.1	570.6	1163.1	206.2	470.7
3	1511	590.55	0.1	1522.1	1459.9	521.6	729	0.071	0.584	0.095	0.638	0.89	0.27	0.07
190919 ubko 4G2 conjugate green_dsRNA red_24h ZIKV 5
Scatter Region	Number Pixels	Area [µm x µm]	Relative Area [%]	Mean Intensity Ch1-T2	Mean Intensity Ch2-T3	Standard Deviation Ch1-T2	Standard Deviation Ch2-T3	Colocalization Coefficient Ch1-T2	Colocalization Coefficient Ch2-T3	Weighted Coloc. Coefficient Ch1-T2	Weighted Coloc. Coefficient Ch2-T3	Overlap Coefficient	Correlation R	Correlation R x R
1	11432	4468.05	1.1	1322	424.3	355.5	325.8
2	526	205.58	0.1	749.2	1889.5	178.4	607.7
3	1596	623.78	0.2	1842.2	2065.1	600.8	697.8	0.123	0.752	0.163	0.768	0.92	0.15	0.02
190919 ubko 4G2 conjugate green_dsRNA red_24h ZIKV 6
Scatter Region	Number Pixels	Area [µm x µm]	Relative Area [%]	Mean Intensity Ch1-T2	Mean Intensity Ch2-T3	Standard Deviation Ch1-T2	Standard Deviation Ch2-T3	Colocalization Coefficient Ch1-T2	Colocalization Coefficient Ch2-T3	Weighted Coloc. Coefficient Ch1-T2	Weighted Coloc. Coefficient Ch2-T3	Overlap Coefficient	Correlation R	Correlation R x R
1	10403	4065.88	1	1301.7	352.5	352.1	293.1
2	255	99.66	0	727.9	1855.6	199.3	618.8
3	1306	510.43	0.1	2214.5	2118.6	844.6	742.2	0.112	0.837	0.176	0.854	0.91	0.27	0.07
190919 ubko 4G2 conjugate green_dsRNA red_24h ZIKV 7
Scatter Region	Number Pixels	Area [µm x µm]	Relative Area [%]	Mean Intensity Ch1-T2	Mean Intensity Ch2-T3	Standard Deviation Ch1-T2	Standard Deviation Ch2-T3	Colocalization Coefficient Ch1-T2	Colocalization Coefficient Ch2-T3	Weighted Coloc. Coefficient Ch1-T2	Weighted Coloc. Coefficient Ch2-T3	Overlap Coefficient	Correlation R	Correlation R x R
1	22679	8863.8	2.2	1543.9	531.8	499.6	412.4
2	845	330.26	0.1	818.4	2247.7	191.1	604.5
3	4216	1647.77	0.4	2106.5	2475	699.9	698.8	0.157	0.833	0.202	0.846	0.93	0.14	0.02
	Colocalization Coefficient Ch1-T2	Colocalization Coefficient Ch2-T3
WT	0.385	0.7025
Ubko	0.116857	0.747286
HeLa wt - -	Sample(1).fcs	0.15 %
HeLa wt - -	Sample(2).fcs	5.16E-3 %
HeLa wt - control	Sample(4).fcs	0.041 %
HeLa wt - control	Sample(5).fcs	0.032 %
HeLa wt - control	Sample(6).fcs	0 %
HeLa wt MOI H	Sample(7).fcs	47.6 %
HeLa wt MOI H	Sample(8).fcs	43.2 %
HeLa wt MOI H	Sample(9).fcs	41.7 %
HeLa wt MOI L	Sample(10).fcs	3.48 %
ube2g2 ko A1I --	Sample(11).fcs	0.010 %
ube2g2 ko A1I --	Sample(12).fcs	5.66E-3 %
ube2g2 ko A1I - control	Sample(13).fcs	0.018 %
ube2g2 ko A1I - control	Sample(14).fcs	0.018 %
ube2g2 ko A1I - control	Sample(15).fcs	0.020 %
ube2g2 ko A1I - MOI H	Sample(16).fcs	46.1 %
ube2g2 ko A1I - MOI H	Sample(17).fcs	46.4 %
ube2g2 ko A1I - MOI H	Sample(18).fcs	45.9 %
ube2g2 ko A1I - MOI L	Sample(19).fcs	3.78 %

## Sheet: Figure 3a
	Figure 3: anti-Gapdh (Mouse; 6C5, Abcam), Rabbit α-E GTX133326 (GeneTex, USA), Rabbit α-prM GTX133305 (GeneTex, USA); Rabbit α-capsid GTX133317, Rabbit α-NS2b GTX133308 (GeneTex, USA) (GeneTex, USA)Rabbit α-NS3 GTX133309 (GeneTex, USA);
	Rabbit α-NS4A GTX133704 (GeneTex, USA); Rabbit α-NS4B GTX133311 (GeneTex, USA); Rabbit α-NS1 GTX GTX133307 (GeneTex, USA); Rabbit α-NS5 GTX133312 (GeneTex, USA)

## Sheet: Figure 4
Figure 4b
	CL M	SN M	GAPDH	CL E	SN
NT1	22199.8	32219.3	31836.9	13455.9	33158.1
NT2	32853.4	28202.1	43306.3	44818.4	39165.3
Ube2g2 KD 1	21924.9	2530.93	43839.2	12697.5	9879.46
Ube2g2 KD2	46767.1	4331.66	37285	18902.3	6583.07
Normalized to GAPDH	0.697299	1.01201		0.42265	1.0415	0.727964	0.831618	0.728783	0.972939
	0.758629	0.651224		1.03492	0.904379
	0.500122	0.0577322		0.289639	0.225357
	1.25431	0.116177		0.506967	0.176561
Normalized to GAPDH %	95.7828	121.782		57.9767	107.371
	104.207	78.3663		141.964	93.2349
	68.6981	6.94732		39.731	23.2327
	172.296	13.9804		69.5429	18.2021
			Figure 4: Rabbit α-E GTX133326 (GeneTex, USA), Rabbit α-prM GTX133305 (GeneTex, USA), anti-Gapdh (Mouse; 6C5, Abcam)

## Sheet: Figure 5
mock 24hpi capsid_Z2 1								C12	Ube2g2
Scatter Region	Number Pixels	Area [µm x µm]	Relative Area [%]	Mean Intensity AF555-T1	Mean Intensity AF488-T4	Standard Deviation AF555-T1	Standard Deviation AF488-T4	Colocalization Coefficient AF555-T1	Colocalization Coefficient AF488-T4	Weighted Coloc. Coefficient AF555-T1	Weighted Coloc. Coefficient AF488-T4	Overlap Coefficient	Correlation R	Correlation R x R
c12	5127	25.53	0.2	77.8	11.1	50.9	8.8
ube2g2	54276	270.3	2.4	1.2	43.2	4.2	23.6
3	16663	82.98	0.7	107.3	117	66.3	68.6	0.765	0.235	0.818	0.454	0.69	0.19	0.03
mock 24hpi capsid_Z22
Scatter Region	Number Pixels	Area [µm x µm]	Relative Area [%]	Mean Intensity AF555-T1	Mean Intensity AF488-T4	Standard Deviation AF555-T1	Standard Deviation AF488-T4	Colocalization Coefficient AF555-T1	Colocalization Coefficient AF488-T4	Weighted Coloc. Coefficient AF555-T1	Weighted Coloc. Coefficient AF488-T4	Overlap Coefficient	Correlation R	Correlation R x R
c12	1463	7.29	0.1	57.4	14.2	30.4	8.2
ube2g2	234146	1166.07	10.4	0.1	48.5	1.4	16.9
3	5724	28.51	0.3	92.4	88	56.5	40.7	0.796	0.024	0.863	0.042	0.82	0.52	0.27
mock 24hpi capsid_Z3
Scatter Region	Number Pixels	Area [µm x µm]	Relative Area [%]	Mean Intensity AF555-T1	Mean Intensity AF488-T4	Standard Deviation AF555-T1	Standard Deviation AF488-T4	Colocalization Coefficient AF555-T1	Colocalization Coefficient AF488-T4	Weighted Coloc. Coefficient AF555-T1	Weighted Coloc. Coefficient AF488-T4	Overlap Coefficient	Correlation R	Correlation R x R
1	9081	45.22	0.4	81.9	7.9	56	8.6
2	46350	230.83	2.1	1.1	43.3	4	19.6
3	16621	82.77	0.7	113.6	112.7	67.1	64.5	0.647	0.264	0.717	0.483	0.78	0.4	0.16
mock 24hpi capsid_Z4
Scatter Region	Number Pixels	Area [µm x µm]	Relative Area [%]	Mean Intensity AF555-T1	Mean Intensity AF488-T4	Standard Deviation AF555-T1	Standard Deviation AF488-T4	Colocalization Coefficient AF555-T1	Colocalization Coefficient AF488-T4	Weighted Coloc. Coefficient AF555-T1	Weighted Coloc. Coefficient AF488-T4	Overlap Coefficient	Correlation R	Correlation R x R
1	12616	62.83	0.6	76.6	9	50.1	8.5
2	435462	2168.64	19.3	0.2	94.4	1.8	54.8
3	25030	124.65	1.1	111.8	120	66.1	64.6	0.665	0.054	0.743	0.068	0.71	0.18	0.03
ZIKV 24hpi capsid_Z2 1
Scatter Region	Number Pixels	Area [µm x µm]	Relative Area [%]	Mean Intensity AF555-T1	Mean Intensity AF488-T4	Standard Deviation AF555-T1	Standard Deviation AF488-T4	Colocalization Coefficient AF555-T1	Colocalization Coefficient AF488-T4	Weighted Coloc. Coefficient AF555-T1	Weighted Coloc. Coefficient AF488-T4	Overlap Coefficient	Correlation R	Correlation R x R
1	2077	10.34	0.1	57.7	13.3	38.9	8.3
2	24099	120.01	1.1	2	46.1	5.1	26.9
3	9359	46.61	0.4	92.5	112.3	58	62.3	0.818	0.28	0.878	0.486	0.75	0.35	0.13
Scatter Region	Number Pixels	Area [µm x µm]	Relative Area [%]	Mean Intensity AF555-T1	Mean Intensity AF488-T4	Standard Deviation AF555-T1	Standard Deviation AF488-T4	Colocalization Coefficient AF555-T1	Colocalization Coefficient AF488-T4	Weighted Coloc. Coefficient AF555-T1	Weighted Coloc. Coefficient AF488-T4	Overlap Coefficient	Correlation R	Correlation R x R
1	21976	109.44	1	74.3	10.8	50	8.5
2	29539	147.11	1.3	1.7	43.4	4.9	16.2
3	29194	145.39	1.3	129.8	84.7	68.2	53.5	0.571	0.497	0.699	0.659	0.78	0.46	0.21
Scatter Region	Number Pixels	Area [µm x µm]	Relative Area [%]	Mean Intensity AF555-T1	Mean Intensity AF488-T4	Standard Deviation AF555-T1	Standard Deviation AF488-T4	Colocalization Coefficient AF555-T1	Colocalization Coefficient AF488-T4	Weighted Coloc. Coefficient AF555-T1	Weighted Coloc. Coefficient AF488-T4	Overlap Coefficient	Correlation R	Correlation R x R
1	7702	38.36	0.3	50.9	13.4	28.6	8.4
2	27444	136.67	1.2	3.3	49.9	6.5	26.9
3	33996	169.3	1.5	109	116.8	62.8	67.3	0.815	0.553	0.904	0.744	0.82	0.49	0.24
Scatter Region	Number Pixels	Area [µm x µm]	Relative Area [%]	Mean Intensity AF555-T1	Mean Intensity AF488-T4	Standard Deviation AF555-T1	Standard Deviation AF488-T4	Colocalization Coefficient AF555-T1	Colocalization Coefficient AF488-T4	Weighted Coloc. Coefficient AF555-T1	Weighted Coloc. Coefficient AF488-T4	Overlap Coefficient	Correlation R	Correlation R x R
1	3538	17.62	0.2	64.5	11.9	40.8	8.6
2	89805	447.24	4	0.6	56.3	3	21
3	18366	91.46	0.8	109.4	120.4	65.8	63	0.838	0.17	0.898	0.304	0.83	0.5	0.25

[truncated: 2 more sheets: Figure 6, Figure 7]
